# Supplementary material for: Dramatic niche shifts and morphological change in two insular bird species
Source: R Soc Open Sci. 2015 Mar 4;2(3):140364. doi: 10.1098/rsos.140364 (PMC4448822; doi:10.1098/rsos.140364)
Supplement: Table S1 Madanga Samples.xlsx - table with sample information [file rsos140364supp5.xlsx]

## Sheet: Blad1
Species	Id. number	Locality	Cytb	ND2	Myo	ODC	CHD1Z	Comment
Madanga ruficollis	AMNH 701488	Buru	x	x	x	x	x
Madanga ruficollis	AMNH 701490	Buru	x	–	–	–	–
Amaurocichla bocagii	AMNH 268506	São Tomé	x	x	–	–	–
Amaurocichla bocagii	AMNH 268507	São Tomé	x	x	–	–	–
Amaurocichla bocagii		São Tomé	–	–	EU680612	EU680701	–
Anthus brachyurus brachyurus			AF526450	AF526485	–	–	–
Anthus campestris			U46771	JN614730	JN614754	JN614630	–
Anthus cervinus	UU AcerIs09	Israel (migration)	–	x	–	–	x
Anthus cervinus			ACU46776	–	–	–	–
Anthus cinnamomeus lichenya	ZMUC 128582	Nyakadaka, Lake Kivu, DR Congo	x	x	x	x	x
Anthus correndera chilensis	AMNH 13588	Provincia Rio Negro, Argentina	x	x	x	x	x
Anthus gustavi gustavi	UU Agus N359007	Hong Kong (migration)	x	–	–	–	x
Anthus gustavi gustavi			–	HM538387	–	–	–
Anthus gutturalis rhododendri	NRM 571423	Mt Wilhelm, E New Guinea	x	x	x	x	x
Anthus gutturalis wollastoni	AMNH 340281	near Puncak Trikora (Mt. Wilhelmina), W New Guinea	x	x	–	–	–
Anthus hodgsoni hodgsoni			KJ456193	–	KC007671	–	–
Anthus hodgsoni hodgsoni	DZUG U3912	Japan	–	x	–	–	–
Anthus hodgsoni hodgsoni	DZUG U3911	Nepal	–	–	–	–	x
Anthus lineiventris	ZMUC 128582	Iringa, Tanzania	x	x	x	x	–
Anthus nilghiriensis	AMNH 801362	Kadai Kanal, Palni hills, Tamil Nadu, India	x	x	x	x	–
Anthus nilghiriensis	AMNH 801363	Kadai Kanal, Palni hills, Tamil Nadu, India	x	x	x	x	–
Anthus pratensis	NRM 976548	Sweden	–	x	x	x	x
Anthus pratensis			U46774	–	–	–	–
Anthus roseatus			KJ456195	KJ455325	–	–
Anthus roseatus	DZUG U3910	Qinghai hu, Qinghai, China	–	–	–	–	x
Anthus rubescens japonicus	NRM 20066116	Anadyr, Chukotka, Russia	x	x	x	x	x
Anthus rufulus lugubris	ZMUC 116871	Philippines	x	x	x	x	x
Anthus nyassae nyassae			KJ456196	KJ455326	KJ454752	–	–
Anthus spinoletta spinoletta*		Switzerland	ASU 46773	x	–	–	x	* concatenated with A. spinoletta coutellii
Anthus spinoletta coutellii*	DZUG U3909	Israel (migration)	–	–	–	x	–	* concatenated with A. spinoletta spinoletta
Anthus spragueii	G. Voelker		x	–	–	–	–	Provided by A. Phillimore
Anthus sylvanus			KJ456197	KJ455327	KJ454753	–	–
Anthus trivialis			U46775	–	AY228285	GU816919	–
Anthus trivialis	NRM 976179	Sweden	–	x	–	–	x
Dendronanthus indicus	KUNHM 4177	Heilongjiang, China	x	x	x	x	x
Macronyx croceus	UU Mcro Ug59	Uganda	x	x	x	x	x
Motacilla aguimp ssp.			AF526449	–	–	–	–
Motacilla aguimp vidua	UU Magu Ug54	Uganda	–	x	x	x	x
Motacilla alba personata	UWBM 46410 (DAB251)	Almaty Obl., Kazakhstan	–	x	x	x	x
Motacilla alba leucopsis			AF526463	–	–	–	–
Motacilla capensis wellsi	UU Mcap Ug55	Uganda	–	x	x	x	x
Motacilla capensis ssp.			AY329464	–	–	–	–
Motacilla clara	UU Mcla Bc66800	South Africa	–	x	x	x	x
Motacilla clara			AF526465	–	–	–	–
Motacilla flava flava	UU Mfla H	Västergötland, Sweden	–	–	x	x	x
Motacilla flava flava			AF526452	–	–	–	–
Motacilla flava flava			–	AY259450	–	–	–
Motacilla flaviventris	UU Mfis1	Madgascar	–	–	–	–	x
Motacilla flaviventris	UU Mfis2	Madgascar	–	–	x	x	–
Motacilla flaviventris	UU Mfis3	Madgascar	–	x	–	–	–
Motacilla flaviventris			AF526438	–	–	–	–
Tmetothylacus entellus	ZMUC 75667	Tanzania	x	x	x	x	–	Cytb extremely short
Tmetothylacus entellus	ZMUC 75673	Tanzania	x	x	–	–	x	Cytb + CHD extremely short
				–
AMNH – American Museum of Natural History, New York
DZUG – Department of Biology and Environmental Sciences, University of Gothenburg
KUNHM – University of Kansas Natural History Museum, Lawrence, Kansas
NRM – Swedish Museum of Natural History, Stockholm
UWBM – University of Washington Burke Museum, Seattle
UU – Uppsala University, Uppsala
ZMUC – Zoological Museum of the University of Copenhagen, Copenhagen
